# Supplementary material for: Targeted Livestock Metabolomics: A Review of Liquid chromatography–Mass Spectrometry-Based Approaches
Source: J Agric Food Chem. 2026 Jun 2;74(22):16747–68. doi: 10.1021/acs.jafc.5c16870 (PMC13266972; doi:10.1021/acs.jafc.5c16870)
Supplement: Supplementary file 1 [file jf5c16870_si_001.xlsx]

## Sheet: Table S1
Methodological Cluster	First Author	Year	DOI	Number and Type of Methods	Major Application	Animal Species	Sample Type	Additional Untargeted Approach	Multiomics
kit	Yanibada	2021	https://doi.org/10.3168/jds.2021-20477	Biocrates Absolute IDQ p180 kit	animal nutrition	bovine	milk	X
kit	Dervishi	2018	https://doi.org/10.1017/S1751731117002506	Biocrates Absolute IDQ p180 kit	animal health	bovine	serum
kit	Yanibada	2020	https://doi.org/10.1038/s41598-020-72145-w	Biocrates Absolute IDQ p180 kit	animal nutrition	bovine	plasma	X
kit	Ogunade	2019	https://doi.org/10.3390/toxins11120693	Biocrates Absolute IDQ p180 kit	animal health	bovine	milk
kit	Humer	2016	https://doi.org/10.1371/journal.pone.0158633	Biocrates Absolute IDQ p180 kit	animal health	bovine	serum
kit	Zhang	2022	https://doi.org/10.1021/acs.jafc.1c07281	Biocrates Absolute IDQ p180 kit	animal health	bovine	serum
kit	Kenez	2016	https://doi.org/10.1007/s11306-016-1112-8	Biocrates Absolute IDQ p180 kit	animal health	bovine	serum
kit	Zhang	2017	https://doi.org/10.1007/s11306-017-1180-4	Biocrates Absolute IDQ p180 kit	animal health	bovine	serum
kit	Delarocque	2020	https://doi.org/10.1111/jvim.15992	Biocrates Absolute IDQ p180 kit	animal health	horse	serum
kit	Skene	2017	https://doi.org/10.1038/srep43030	Biocrates Absolute IDQ p180 kit	animal health	sheep	plasma
kit	Spick	2023	https://doi.org/10.3233/JHD-220552	Biocrates Absolute IDQ p180 kit	animal health	sheep	plasma
kit	Leuthold	2016	https://doi.org/10.1021/acs.jproteome.6b00875	Biocrates Absolute IDQ p180 kit	human health	swine	kidney	X
kit	Metzler-Zebeli	2015	https://doi.org/10.1007/s11306-014-0714-2	Biocrates Absolute IDQ p180 kit	animal nutrition	swine	serum		X
kit	Luise	2020	https://doi.org/10.1016/j.livsci.2019.103890	Biocrates Absolute IDQ p180 kit	animal nutrition	swine	plasma
kit	Bovo	2015	https://doi.org/10.2527/jas.2015-9528	Biocrates Absolute IDQ p180 kit	animal production	swine	plasma
kit	Solano-Aguilar	2021	https://doi.org/10.3390/metabo11110779	Biocrates Absolute IDQ p400 kit	animal nutrition	swine	brain, liver
kit	Pacifico	2021	https://doi.org/10.3389/fvets.2021.714545	Biocrates MxP® Quant 500 kit	animal nutrition	bovine	serum		X
kit	Pacifico	2020	https://doi.org/10.1007/s11306-020-01712-z	Biocrates MxP® Quant 500 kit	animal nutrition	bovine	serum
kit	Sadri	2025	https://doi.org/10.3168/jds.2024-25324	Biocrates MxP® Quant 500 kit	animal health	bovine	meat
kit	Ghaffari	2024	https://doi.org/10.3168/jds.2023-24432	Biocrates MxP® Quant 500 kit	animal health	bovine	liver
kit	Ghaffari	2024	https://doi.org/10.3168/jds.2023-23841	Biocrates MxP® Quant 500 kit	animal health	bovine	serum
kit	Johansson	2023	https://doi.org/10.1038/s41598-024-52188-z	Biocrates MxP® Quant 500 kit	animal health	horse	plasma
kit	Dicks	2024	https://doi.org/10.3168/jds.2024-24346	Biocrates Bile Acids Kit	animal physiology	bovine	serum, fat tissue		X
kit	Tobolski	2024	https://doi.org/10.3390/metabo14110624	TMIC Prime kit	animal health	bovine	serum, urine
1	Mann	2023	https://doi.org/10.1111/evj.13584	3 self-developed methods & Biocrates Bile Acids Kit	animal health	horse	serum, plasma
2	Broadwin	2023	https://doi.org/10.14814/phy2.15742	1 adoped method	human health	swine	whole blood, heart		X
2	Cooney	2021	https://doi.org/10.1007/s11306-021-01842-y	1 adoped method	human health	swine	lung
3	Vötterl	2024	https://doi.org/10.1093/tas/txae062	7 self-developed methods	animal nutrition	swine	colostrum
3	Ricci	2022	https://doi.org/10.3389/fmicb.2022.920427	7 self-developed methods	animal nutrition	bovine	ruminal fluid		X
3	Ricci	2024	https://doi.org/10.1093/femsec/fiae006	7 self-developed methods	animal nutrition	bovine	ruminal fluid		X
3	Castillo-Lopez	2024	https://doi.org/10.1128/spectrum.00944-24	7 self-developed methods	animal nutrition	bovine	ruminal fluid		X
3	Metzler-Zebeli	2023	https://doi.org/10.3390/metabo13020214	7 self-developed methods	animal nutrition	swine	plasma
3	Kheirandish	2022	https://doi.org/10.1111/jam.15573	1 self developed	animal nutrition	bovine	ruminal fluid		X
4	Schwartz-Zimmermann	2024	https://doi.org/10.1007/s00216-023-05113-8	3 self developed	methodology	bovine	ruminal fluid, feces
5	Xu	2025	https://doi.org/10.3390/molecules30030706	2 self developed	methodology	swine	plasma
6	Trudeau	2023	https://doi.org/10.1371/journal.pone.0285266	2 self developed	animal health	swine	ileum, cecum	X	X
7	Catussi	2024	https://doi.org/10.1038/s41598-024-60216-1	2 self developed	animal nutrition	bovine	serum
8	Tian	2015	https://doi.org/10.1016/j.jprot.2015.04.014	2 self developed	animal health	bovine	plasma	X
9	Mota-Martorell	2021	https://doi.org/10.1038/s42003-021-02254-3	2 self developed	animal health/human health	bovine/swine/horse/sheep	plasma
10	Huang	2022	https://doi.org/10.3390/metabo12080702	2 self developed	animal physiology	swine	feces
11	Li	2021	https://doi.org/10.3389/fcvm.2021.763984	1 self developed	animal physiology	swine	heart
12	Jorge-Smeding	2022	https://doi.org/10.1152/ajpregu.00018.2022	1 self developed	animal physiology	horse	plasma, liver, fat tissue
13	Zhang	2025	https://doi.org/10.1016/j.foodchem.2024.141345	1 self developed	animal products	bovine	colostrum
14	Huang	2021	https://doi.org/10.1016/j.toxlet.2021.07.017	1 self developed	animal health	swine	serum	X
15	Zhang	2022	https://doi.org/10.1016/j.foodchem.2021.131611	1 self developed	animal production	sheep	meat	X
16	Xue	2022	https://doi.org/10.1128/jvi.01919-21	1 self developed	animal health	swine	serum	X
17	Wang	2023	https://doi.org/10.1016/j.theriogenology.2022.11.041	1 self developed	animal reproduction	sheep	testis
18	Stella	2021	https://doi.org/10.1016/j.foodchem.2021.129366	1 self developed	animal health	bovine	liver	X
19	Piscopo	2025	https://doi.org/10.1016/j.rvsc.2024.105505	1 self developed	animal health	swine	serum
20	Xiong	2023	https://doi.org/10.3390/foods12081707	1 self developed	animal products	bovine	milk	X
21	Wang	2019	https://doi.org/10.1152/ajpgi.00056.2019	1 self developed	animal reproduction	swine	serum		X
22	Ren	2024	https://doi.org/10.3389/fvets.2024.1396492	1 self developed	animal reproduction	swine	saliva	X
23	Narduzzi	2024	https://doi.org/10.1016/j.jchromb.2023.123976	1 self developed	methodology/animal health	swine	serum
24	Song	2023	https://doi.org/10.1093/jas/skad392	1 self developed	animal reproduction	swine	semen	X
25	Mateo-Otero	2023	https://doi.org/10.1038/s42003-023-04715-3	1 self developed	animal reproduction	swine	semen
26	Urrutia-Baca	2025	https://doi.org/10.1016/j.foodchem.2024.141123	1 self developed	animal products	goat/sheep/bovine	milk	X
27	Lu	2023	https://doi.org/10.1016/j.meatsci.2022.109073	1 self developed	animal products	swine	meat
28	Artegoitia	2019	https://doi.org/10.1021/acsomega.8b02494	1 self developed	animal production	bovine	liver, duodenum, fat tissue, meat
29	Curtasu	2020	https://doi.org/10.3390/metabo10110456	1 self developed	animal nutrition	swine	plasma		X
30	Kenez	2022	https://doi.org/10.3389/fphys.2022.958837	1 self developed	animal nutrition	bovine	liver, meat, fat tissue
31	Li	2024	https://doi.org/10.1016/j.foodchem.2024.140506	1 self developed	animal products	bovine	meat		X
32	Vailati-Riboni	2020	https://doi.org/10.3168/jds.2019-16798	1 self developed	animal physiology	bovine	liver		X
33	Yu	2019	https://doi.org/10.1016/j.meatsci.2019.05.029	1 self developed	animal products	bovine	meat
34	Garcia-Lino	2021	https://doi.org/10.1016/j.foodchem.2020.128665	1 self developed	animal physiology	bovine	plasma, milk
35	Boudra	2022	https://doi.org/10.3168/jds.2021-20788	1 self developed	animal nutrition	bovine	urine	X
36	Gethings	2017	https://doi.org/10.1002/rcm.7941	1 self developed	methodology	bovine	heart
Table S1: Classification of articles into methodological clusters, applications, animal species and sample types

## Sheet: Table S2
Methodological Cluster	First Author	Year	DOI	DOI of the original method	Main Targeted Metabolite Classes	Targeted Metabolite Number	Sample Preparation	IS Description	LC Technique	Column Type	Mass Spectrometer	SRM Transitions per Analyte	Quantification	Validation Status	Repeatability	Trueness	Apparent Recovery	LOD	LLOQ	ULOQ	Stability
1	Mann	2023	https://doi.org/10.1111/evj.13584	https://doi.org/10.3168/jds.2015-9570	fatty acids & related, lipids	62	OSE/SPE	labelled, during sample preparation	RP	C18	QQQ	1	absolute	not validated				X
1	Mann	2023	https://doi.org/10.1111/evj.13584	https://doi.org/10.1073/pnas.1714703115	not given	214	not given	no IS used	HILIC	ZIC-HILIC	Orbitrap	not given	relative	not validated
1	Mann	2023	https://doi.org/10.1111/evj.13584	https://doi.org/10.1177/0004563215593097	others (ubiquinones)	4	protein precipitation and dilution	surrogate, BS	RP	C18	QQQ	1	absolute	partially validated	X			X	X	X	X
2	Broadwin	2023	https://doi.org/10.14814/phy2.15742	https://doi.org/10.1038/nprot.2012.024	amino acids & related, carboxylic acids & related, fatty acids & related, lipids, nucleotides & related, sugars & related	258	OSE	no IS used	HILIC	amide, amine	QTrap	1	absolute	not validated
3	Metzler-Zebeli	2023	https://doi.org/10.3390/metabo13020214		carboxylic acids & related, nucleotides & related, sugars & related	100	protein precipitation and dilution	labelled, BS	AEX	AEX	Orbitrap	1	absolute	partially validated	X			X	X	X
3	Metzler-Zebeli	2023	https://doi.org/10.3390/metabo13020214		amino acids & related, biogenic amines, others	107	derivatization with phenyl isothiocyanate	labelled, BS	RP	C18	QTrap	2+	absolute	not validated
3	Metzler-Zebeli	2023	https://doi.org/10.3390/metabo13020214		bile acids, carboxylic acids & related, fatty acids & related	62	evaporation and extraction*	labelled, BS	RP	C18	QTrap	2+	absolute	not validated
3	Metzler-Zebeli	2023	https://doi.org/10.3390/metabo13020214		lipids	80	evaporation and extraction*	labelled, BS	RP	C18	QTrap	2+	absolute	not validated
3	Metzler-Zebeli	2023	https://doi.org/10.3390/metabo13020214		lipids (without standards)	163	evaporation and extraction*	labelled, BS	RP	C18	QTrap	1	semiquant	not validated
3	Metzler-Zebeli	2023	https://doi.org/10.3390/metabo13020214		lipids (without standards)	164	evaporation and extraction*	labelled, BS	RP	C18	QTrap	1	semiquant	not validated
3	Metzler-Zebeli	2023	https://doi.org/10.3390/metabo13020214		lipids (without standards)	196	evaporation and extraction*	labelled, BS	RP	C18	QTrap	1	semiquant	not validated
4	Schwartz-Zimmermann	2024	https://doi.org/10.1007/s00216-023-05113-8		carboxylic acids & related	40	(OSE)/derivatization with aniline	labelled, BS	RP	C18	QTrap	1	absolute	fully validated	X		X	X	X	X
4	Schwartz-Zimmermann	2024	https://doi.org/10.1007/s00216-023-05113-8		carboxylic acids & related	40	(OSE)/derivatization with 3-nitrophenyl hydrazine	labelled, BS	RP	C18	QTrap	1	absolute	fully validated	X		X	X	X	X
5	Xu	2025	https://doi.org/10.3390/molecules30030706		fatty acids & related, lipids	127	protein precipitation and dilution	no IS used	RP	C18	QQQ	2+	absolute	fully validated	X	X	X	X	X	X
5	Xu	2025	https://doi.org/10.3390/molecules30030706		amino acids & related, biogenic amines, carboxylic acids & related, lipids	108	protein precipitation and dilution	no IS used	HILIC	bare silica	QQQ	2+	absolute	fully validated	X	X	X	X	X	X
6	Trudeau	2023	https://doi.org/10.1371/journal.pone.0285266		amino acids & related	22	(OSE)/derivatization with dansyl chloride	surrogate, BS	RP	not given	QTOF	not given	absolute	not validated
6	Trudeau	2023	https://doi.org/10.1371/journal.pone.0285266		bile acids, carboxylic acids & related	10	(OSE)/derivatization using 2-hydrazinoquinoline	surrogate, BS	RP	not given	QTOF	not given	absolute	not validated
7	Catussi	2024	https://doi.org/10.1038/s41598-024-60216-1	https://doi.org/10.1021/ac100331b	amino acids & related, biogenic amines, carboxylic acids & related, nucleotides & related	64	OSE	labelled, BS	RP	F5	QQQ	1	absolute	in other matrix
7	Catussi	2024	https://doi.org/10.1038/s41598-024-60216-1	https://doi.org/10.1021/ac100331b	lipids	38	OSE	labelled, BS	RP	C8	QQQ	1	absolute	in other matrix
8	Tian	2015	https://doi.org/10.1016/j.jprot.2015.04.014		amino acids & related, sugars & related	65	OSE	surrogate, BI	RP	C18	QQQ	1	absolute	not validated
8	Tian	2015	https://doi.org/10.1016/j.jprot.2015.04.014		fatty acids & related, lipids	33	LLE for plasma lipidome	surrogate, BI	RP	C18	QQQ	1	absolute	not validated
9	Mota-Martorell	2021	https://doi.org/10.1038/s42003-021-02254-3		amino acids & related (non-sulphur containing)	28	OSE	labelled, BS	RP	C18	QQQ	2+	absolute	not validated
9	Mota-Martorell	2021	https://doi.org/10.1038/s42003-021-02254-3		amino acids & related (sulphur containing)	7	OSE	labelled, during sample preparation	RP	cyanopropyl	QQQ	2+	absolute	not validated
10	Huang	2022	https://doi.org/10.3390/metabo12080702		lipids	48	OSE	labelled, BS	RP	C18	QTrap	not given	absolute	partially validated	X		(X)
10	Huang	2022	https://doi.org/10.3390/metabo12080702	https://doi.org/10.1080/01635581.2012.630168	fatty acids & related	2	OSE	labelled, BS	RP	chiral	QTrap	not given	absolute	not validated
11	Li	2021	https://doi.org/10.3389/fcvm.2021.763984		bile acids, carboxylic acids & related, fatty acids & related, lipids	300+	OSE	no IS used	HILIC	amide	QQQ	not given	relative	not validated
12	Jorge-Smeding	2022	https://doi.org/10.1152/ajpregu.00018.2022		lipids	100	LLE	no IS used	LC	not given	QQQ	not given	absolute	not validated
13	Zhang	2025	https://doi.org/10.1016/j.foodchem.2024.141345		amino acids & related, bile acids, fatty acids & related	362	OSE/derivatization with 3-nitrophenylhydrazine	no IS used	RP	C18	QTrap	1	absolute	not validated
14	Huang	2021	https://doi.org/10.1016/j.toxlet.2021.07.017		amino acids & related	7	OSE	no IS used	HILIC	not given	QTOF	not given	absolute	not validated
15	Zhang	2022	https://doi.org/10.1016/j.foodchem.2021.131611		amino acids & related	11	OSE	no IS used	LC	not given	QTrap	not given	absolute	not validated
16	Xue	2022	https://doi.org/10.1128/jvi.01919-21		amino acids & related, carboxylic acids & related, sugars & related	20	OSE	no IS used	LC	not given	QTrap	not given	absolute	not validated
17	Wang	2023	https://doi.org/10.1016/j.theriogenology.2022.11.041		amino acids & related, bile acids, biogenic amines, fatty acids & related, others	847	OSE	no IS used	RP	C18	QTrap	not given	relative	not validated
18	Stella	2021	https://doi.org/10.1016/j.foodchem.2021.129366		amino acids & related, carboxylic acids & related, nucleotides & related	8+	OSE	labelled, BS	RP	C18	Orbitrap	2+	absolute	not validated
19	Piscopo	2025	https://doi.org/10.1016/j.rvsc.2024.105505		amino acids & related, lipids	51	OSE/esterification	labelled, BS	LC	not given	QQQ	not given	absolute	not validated
20	Xiong	2023	https://doi.org/10.3390/foods12081707		amino acids & related	29	OSE/acidic hydrolysis	no IS used	HILIC	ZIC-HILIC	QTrap	1	absolute	partially validated					X	X
21	Wang	2019	https://doi.org/10.1152/ajpgi.00056.2019	https://doi.org/10.1021/ac503816u	bile acids	72	SPE	labelled, BS	RP	C18	QTrap	1	absolute	fully validated (in serum from other species)	X		X	X	X	X
22	Ren	2024	https://doi.org/10.3389/fvets.2024.1396492		bile acids, nucleotides & related	3	OSE	no IS used	RP	C18	QTrap	not given	absolute	partially validated					X	X
23	Narduzzi	2024	https://doi.org/10.1016/j.jchromb.2023.123976		bile acids	13	OSE	labelled, BS	RP	C18	QQQ	1	absolute	partially validated				X	X
24	Song	2023	https://doi.org/10.1093/jas/skad392		amino acids & related	11	OSE	no IS used	HILIC	amide	QQQ	not given	absolute	not validated
25	Mateo-Otero	2023	https://doi.org/10.1038/s42003-023-04715-3	https://doi.org/10.1016/j.jpba.2021.114450	carboxylic acids & related, sugars & related	20	LLE/derivatization with o-benzylhydroxylamine	no IS used	LC	not given	QQQ	2+	absolute	not validated
26	Urrutia-Baca	2025	https://doi.org/10.1016/j.foodchem.2024.141123		sugars & related	7	OSE	labelled, BS	HILIC	amide	QTOF	2+	absolute	partially validated	X		X	X	X
27	Lu	2023	https://doi.org/10.1016/j.meatsci.2022.109073		carboxylic acids & related, sugars & related	38	OSE	labelled, during sample preparation	HILIC	amide	QTrap	not given	absolute	not validated
28	Artegoitia	2019	https://doi.org/10.1021/acsomega.8b02494	https://doi.org/10.1016/j.chroma.2011.06.025	lipids	21	LLE	labelled, BI	HILIC	bare silica	QQQ	1	absolute	partially validated					X	X
29	Curtasu	2020	https://doi.org/10.3390/metabo10110456	https://doi.org/10.1016/j.aca.2014.11.015	carboxylic acids & related	10	OSE/derivatization with 3-nitrophenylhydrazine	labelled, BI	RP	C18	QQQ	1	absolute	partially validated				X	X	X
30	Kenez	2022	https://doi.org/10.3389/fphys.2022.958837		lipids	77	LLE	no IS used	LC	not given	not given	not given	absolute	not validated
31	Li	2024	https://doi.org/10.1016/j.foodchem.2024.140506	https://doi.org/10.1016/j.foodchem.2018.06.054	amino acids & related, nucleotides & related	26	LLE	labelled, BI	RP	F5	QQQ	1	absolute	not validated
32	Vailati-Riboni	2020	https://doi.org/10.3168/jds.2019-16798		amino acids & related, carboxylic acids & related	48	LLE	no IS used	RP	C18	QTrap	1	absolute	not validated
33	Yu	2019	https://doi.org/10.1016/j.meatsci.2019.05.029		carboxylic acids & related	22	OSE	no IS used	HILIC	bare silica	QTrap	1	relative	not validated
34	Garcia-Lino	2021	https://doi.org/10.1016/j.foodchem.2020.128665	https://doi.org/10.1016/j.chroma.2016.01.023	amino acids & related	18	OSE	labelled, BI	RP	C18	QQQ	2+	absolute	fully validated	X		X	X	X	X
35	Boudra	2022	https://doi.org/10.3168/jds.2021-20788	https://doi.org/10.1016/j.chroma.2012.07.094	nucleotides & related	9	DnS	surrogate, not given	HILIC	ZIC-HILIC	QQQ	2+	absolute	partially validated	X		X		X	X	X
36	Gethings	2017	https://doi.org/10.1002/rcm.7941		lipids	NG	protein precipitation and dilution	no IS used	RP	C18	QTOF	2+	absolute	not validated
Table S2: Overview of methods, including sample preparation, LC techniques, MS instrumentation and validation status
							abbreviations:	abbreviations:
							OSE: organic solvent extraction	labelled: isotopically labelled ISs used
							LLE: liquid-liquid extraction	surrogate: surrogate ISs used
							DnS: dilute and shoot	BI: IS added before LC-MS analysis
							SPE: solid phase extraction	BS: IS added before sample preparation
							* sample preparation includes derivatization with phenyl isothiocyanate, but these analytes are not derivatized
